# Supplementary material for: Anti-Allergic Drug Suppressed Pancreatic Carcinogenesis via Down-Regulation of Cellular Proliferation
Source: Int J Mol Sci. 2021 Jul 12;22(14):7444. doi: 10.3390/ijms22147444 (PMC8304964; doi:10.3390/ijms22147444)
Supplement: Supplementary file 1 [file ijms-22-07444-s001.zip]

Archive with 1 entries (1 files):
- ijms-1273421-suppl-conversion.pdf
